# Supplementary material for: Individual 5-Year Lung Cancer Risk Prediction Model in Korea Using a Nationwide Representative Database
Source: Cancers (Basel). 2021 Jul 13;13(14):3496. doi: 10.3390/cancers13143496 (PMC8307783; doi:10.3390/cancers13143496)
Supplement: Supplementary file 1 [file cancers-13-03496-s001.zip]

Archive with 1 entries (1 files):
- cancers-1237994-supplementary.pdf
